# Supplementary material for: Multimodal assessment of acute stress dynamics using an aversive video paradigm (AVP)
Source: Int J Clin Health Psychol. 2025 Jul 3;25(3):100607. doi: 10.1016/j.ijchp.2025.100607 (PMC12271860; doi:10.1016/j.ijchp.2025.100607)
Supplement: Supplementary file 1 [file mmc1.zip]

Archive with 5 entries (4 files):
- Supplementary Material/
- Supplementary Material/Clip Connectivity Matrices.pdf
- Supplementary Material/Connections_list.xlsx
- Supplementary Material/Resting State Connectivity Matrices.pdf
- Supplementary Material/Supplementary Sheet.docx
